# Supplementary material for: Testing Paradigms of Ecosystem Change under Climate Warming in Antarctica
Source: PLoS One. 2013 Feb 6;8(2):e55093. doi: 10.1371/journal.pone.0055093 (PMC3566216; doi:10.1371/journal.pone.0055093)
Supplement: Supplementary code S1 — R code and Dia models used in analyses. (ZIP) [file pone.0055093.s004.zip]

Archive with 16 entries (15 files):
- community.r
- __MACOSX/
- __MACOSX/._community.r
- dia.r
- __MACOSX/._dia.r
- preylimitation.dia
- preylimitation.r
- __MACOSX/._preylimitation.r
- README.txt
- __MACOSX/._README.txt
- wapextended.dia
- wapextended.r
- __MACOSX/._wapextended.r
- wapspatial.dia
- wapspatial.r
- __MACOSX/._wapspatial.r
