# Supplementary material for: Testing Paradigms of Ecosystem Change under Climate Warming in Antarctica
Source: PLoS One. 2013 Feb 6;8(2):e55093. doi: 10.1371/journal.pone.0055093 (PMC3566216; doi:10.1371/journal.pone.0055093)
Supplement: Supplementary code S1 — R code and Dia models used in analyses. (ZIP) [file pone.0055093.s004.zip › preylimitation.dia]

<?xml version="1.0" encoding="UTF-8"?>
<dia:diagram xmlns:dia="http://www.lysator.liu.se/~alla/dia/">
  <dia:diagramdata>
    <dia:attribute name="background">
      <dia:color val="#ffffff"/>
    </dia:attribute>
    <dia:attribute name="pagebreak">
      <dia:color val="#000099"/>
    </dia:attribute>
    <dia:attribute name="paper">
      <dia:composite type="paper">
        <dia:attribute name="name">
          <dia:string>#A4#</dia:string>
        </dia:attribute>
        <dia:attribute name="tmargin">
          <dia:real val="2.8222000598907471"/>
        </dia:attribute>
        <dia:attribute name="bmargin">
          <dia:real val="2.8222000598907471"/>
        </dia:attribute>
        <dia:attribute name="lmargin">
          <dia:real val="2.8222000598907471"/>
        </dia:attribute>
        <dia:attribute name="rmargin">
          <dia:real val="2.8222000598907471"/>
        </dia:attribute>
        <dia:attribute name="is_portrait">
          <dia:boolean val="false"/>
        </dia:attribute>
        <dia:attribute name="scaling">
          <dia:real val="1.1075593233108521"/>
        </dia:attribute>
        <dia:attribute name="fitto">
          <dia:boolean val="true"/>
        </dia:attribute>
        <dia:attribute name="fitwidth">
          <dia:int val="1"/>
        </dia:attribute>
        <dia:attribute name="fitheight">
          <dia:int val="1"/>
        </dia:attribute>
      </dia:composite>
    </dia:attribute>
    <dia:attribute name="grid">
      <dia:composite type="grid">
        <dia:attribute name="width_x">
          <dia:real val="1"/>
        </dia:attribute>
        <dia:attribute name="width_y">
          <dia:real val="1"/>
        </dia:attribute>
        <dia:attribute name="visible_x">
          <dia:int val="1"/>
        </dia:attribute>
        <dia:attribute name="visible_y">
          <dia:int val="1"/>
        </dia:attribute>
        <dia:composite type="color"/>
      </dia:composite>
    </dia:attribute>
    <dia:attribute name="color">
      <dia:color val="#d8e5e5"/>
    </dia:attribute>
    <dia:attribute name="guides">
      <dia:composite type="guides">
        <dia:attribute name="hguides"/>
        <dia:attribute name="vguides"/>
      </dia:composite>
    </dia:attribute>
  </dia:diagramdata>
  <dia:layer name="Background" visible="true" active="true">
    <dia:object type="Standard - Line" version="0" id="O0">
      <dia:attribute name="obj_pos">
        <dia:point val="7.40471,5.48683"/>
      </dia:attribute>
      <dia:attribute name="obj_bb">
        <dia:rectangle val="7.35471,5.15586;10.2603,5.81767"/>
      </dia:attribute>
      <dia:attribute name="conn_endpoints">
        <dia:point val="7.40471,5.48683"/>
        <dia:point val="10.1485,5.48675"/>
      </dia:attribute>
      <dia:attribute name="numcp">
        <dia:int val="1"/>
      </dia:attribute>
      <dia:attribute name="end_arrow">
        <dia:enum val="1"/>
      </dia:attribute>
      <dia:attribute name="end_arrow_length">
        <dia:real val="0.5"/>
      </dia:attribute>
      <dia:attribute name="end_arrow_width">
        <dia:real val="0.5"/>
      </dia:attribute>
      <dia:connections>
        <dia:connection handle="0" to="O5" connection="8"/>
        <dia:connection handle="1" to="O6" connection="7"/>
      </dia:connections>
    </dia:object>
    <dia:object type="Standard - Line" version="0" id="O1">
      <dia:attribute name="obj_pos">
        <dia:point val="11.3072,4.53675"/>
      </dia:attribute>
      <dia:attribute name="obj_bb">
        <dia:rectangle val="10.9689,1.25562;11.6307,4.60746"/>
      </dia:attribute>
      <dia:attribute name="conn_endpoints">
        <dia:point val="11.3072,4.53675"/>
        <dia:point val="11.2983,1.36742"/>
      </dia:attribute>
      <dia:attribute name="numcp">
        <dia:int val="1"/>
      </dia:attribute>
      <dia:attribute name="start_arrow">
        <dia:enum val="8"/>
      </dia:attribute>
      <dia:attribute name="start_arrow_length">
        <dia:real val="0.5"/>
      </dia:attribute>
      <dia:attribute name="start_arrow_width">
        <dia:real val="0.5"/>
      </dia:attribute>
      <dia:attribute name="end_arrow">
        <dia:enum val="1"/>
      </dia:attribute>
      <dia:attribute name="end_arrow_length">
        <dia:real val="0.5"/>
      </dia:attribute>
      <dia:attribute name="end_arrow_width">
        <dia:real val="0.5"/>
      </dia:attribute>
      <dia:connections>
        <dia:connection handle="0" to="O6" connection="2"/>
        <dia:connection handle="1" to="O9" connection="13"/>
      </dia:connections>
    </dia:object>
    <dia:object type="Standard - Line" version="0" id="O2">
      <dia:attribute name="obj_pos">
        <dia:point val="5.69596,4.53683"/>
      </dia:attribute>
      <dia:attribute name="obj_bb">
        <dia:rectangle val="5.38505,1.37523;6.02647,4.587"/>
      </dia:attribute>
      <dia:attribute name="conn_endpoints">
        <dia:point val="5.69596,4.53683"/>
        <dia:point val="5.70662,1.44594"/>
      </dia:attribute>
      <dia:attribute name="numcp">
        <dia:int val="1"/>
      </dia:attribute>
      <dia:attribute name="end_arrow">
        <dia:enum val="8"/>
      </dia:attribute>
      <dia:attribute name="end_arrow_length">
        <dia:real val="0.5"/>
      </dia:attribute>
      <dia:attribute name="end_arrow_width">
        <dia:real val="0.5"/>
      </dia:attribute>
      <dia:connections>
        <dia:connection handle="0" to="O5" connection="2"/>
        <dia:connection handle="1" to="O7" connection="13"/>
      </dia:connections>
    </dia:object>
    <dia:object type="Standard - Line" version="0" id="O3">
      <dia:attribute name="obj_pos">
        <dia:point val="2.30213,5.48554"/>
      </dia:attribute>
      <dia:attribute name="obj_bb">
        <dia:rectangle val="2.25209,5.16593;4.05792,5.80735"/>
      </dia:attribute>
      <dia:attribute name="conn_endpoints">
        <dia:point val="2.30213,5.48554"/>
        <dia:point val="3.98721,5.48683"/>
      </dia:attribute>
      <dia:attribute name="numcp">
        <dia:int val="1"/>
      </dia:attribute>
      <dia:attribute name="end_arrow">
        <dia:enum val="8"/>
      </dia:attribute>
      <dia:attribute name="end_arrow_length">
        <dia:real val="0.5"/>
      </dia:attribute>
      <dia:attribute name="end_arrow_width">
        <dia:real val="0.5"/>
      </dia:attribute>
      <dia:connections>
        <dia:connection handle="0" to="O4" connection="8"/>
        <dia:connection handle="1" to="O5" connection="7"/>
      </dia:connections>
    </dia:object>
    <dia:object type="Flowchart - Box" version="0" id="O4">
      <dia:attribute name="obj_pos">
        <dia:point val="-1.64787,4.53554"/>
      </dia:attribute>
      <dia:attribute name="obj_bb">
        <dia:rectangle val="-1.69787,4.48554;2.35213,6.48554"/>
      </dia:attribute>
      <dia:attribute name="elem_corner">
        <dia:point val="-1.64787,4.53554"/>
      </dia:attribute>
      <dia:attribute name="elem_width">
        <dia:real val="3.9500000014901162"/>
      </dia:attribute>
      <dia:attribute name="elem_height">
        <dia:real val="1.9000000014901162"/>
      </dia:attribute>
      <dia:attribute name="border_width">
        <dia:real val="0.10000000149011612"/>
      </dia:attribute>
      <dia:attribute name="inner_color">
        <dia:color val="#add8e6"/>
      </dia:attribute>
      <dia:attribute name="show_background">
        <dia:boolean val="true"/>
      </dia:attribute>
      <dia:attribute name="padding">
        <dia:real val="0.5"/>
      </dia:attribute>
      <dia:attribute name="text">
        <dia:composite type="text">
          <dia:attribute name="string">
            <dia:string>#Warming#</dia:string>
          </dia:attribute>
          <dia:attribute name="font">
            <dia:font family="sans" style="0" name="Helvetica"/>
          </dia:attribute>
          <dia:attribute name="height">
            <dia:real val="0.80000000000000004"/>
          </dia:attribute>
          <dia:attribute name="pos">
            <dia:point val="0.32713,5.68054"/>
          </dia:attribute>
          <dia:attribute name="color">
            <dia:color val="#000000"/>
          </dia:attribute>
          <dia:attribute name="alignment">
            <dia:enum val="1"/>
          </dia:attribute>
        </dia:composite>
      </dia:attribute>
    </dia:object>
    <dia:object type="Flowchart - Box" version="0" id="O5">
      <dia:attribute name="obj_pos">
        <dia:point val="3.98471,4.53683"/>
      </dia:attribute>
      <dia:attribute name="obj_bb">
        <dia:rectangle val="3.93471,4.48683;7.45721,6.48683"/>
      </dia:attribute>
      <dia:attribute name="elem_corner">
        <dia:point val="3.98471,4.53683"/>
      </dia:attribute>
      <dia:attribute name="elem_width">
        <dia:real val="3.4225000014901164"/>
      </dia:attribute>
      <dia:attribute name="elem_height">
        <dia:real val="1.9000000014901162"/>
      </dia:attribute>
      <dia:attribute name="border_width">
        <dia:real val="0.10000000149011612"/>
      </dia:attribute>
      <dia:attribute name="inner_color">
        <dia:color val="#add8e6"/>
      </dia:attribute>
      <dia:attribute name="show_background">
        <dia:boolean val="true"/>
      </dia:attribute>
      <dia:attribute name="padding">
        <dia:real val="0.5"/>
      </dia:attribute>
      <dia:attribute name="text">
        <dia:composite type="text">
          <dia:attribute name="string">
            <dia:string>#Sea ice#</dia:string>
          </dia:attribute>
          <dia:attribute name="font">
            <dia:font family="sans" style="0" name="Helvetica"/>
          </dia:attribute>
          <dia:attribute name="height">
            <dia:real val="0.80000000000000004"/>
          </dia:attribute>
          <dia:attribute name="pos">
            <dia:point val="5.69596,5.68183"/>
          </dia:attribute>
          <dia:attribute name="color">
            <dia:color val="#000000"/>
          </dia:attribute>
          <dia:attribute name="alignment">
            <dia:enum val="1"/>
          </dia:attribute>
        </dia:composite>
      </dia:attribute>
    </dia:object>
    <dia:object type="Flowchart - Box" version="0" id="O6">
      <dia:attribute name="obj_pos">
        <dia:point val="10.1485,4.53675"/>
      </dia:attribute>
      <dia:attribute name="obj_bb">
        <dia:rectangle val="10.0985,4.48675;12.516,6.48675"/>
      </dia:attribute>
      <dia:attribute name="elem_corner">
        <dia:point val="10.1485,4.53675"/>
      </dia:attribute>
      <dia:attribute name="elem_width">
        <dia:real val="2.3175000014901164"/>
      </dia:attribute>
      <dia:attribute name="elem_height">
        <dia:real val="1.9000000014901162"/>
      </dia:attribute>
      <dia:attribute name="border_width">
        <dia:real val="0.10000000149011612"/>
      </dia:attribute>
      <dia:attribute name="inner_color">
        <dia:color val="#ffa500"/>
      </dia:attribute>
      <dia:attribute name="show_background">
        <dia:boolean val="true"/>
      </dia:attribute>
      <dia:attribute name="padding">
        <dia:real val="0.5"/>
      </dia:attribute>
      <dia:attribute name="text">
        <dia:composite type="text">
          <dia:attribute name="string">
            <dia:string>#Krill#</dia:string>
          </dia:attribute>
          <dia:attribute name="font">
            <dia:font family="sans" style="0" name="Helvetica"/>
          </dia:attribute>
          <dia:attribute name="height">
            <dia:real val="0.80000000000000004"/>
          </dia:attribute>
          <dia:attribute name="pos">
            <dia:point val="11.3073,5.68175"/>
          </dia:attribute>
          <dia:attribute name="color">
            <dia:color val="#000000"/>
          </dia:attribute>
          <dia:attribute name="alignment">
            <dia:enum val="1"/>
          </dia:attribute>
        </dia:composite>
      </dia:attribute>
    </dia:object>
    <dia:object type="Flowchart - Box" version="0" id="O7">
      <dia:attribute name="obj_pos">
        <dia:point val="3.61662,-1.25406"/>
      </dia:attribute>
      <dia:attribute name="obj_bb">
        <dia:rectangle val="3.56662,-1.30406;7.84662,1.49594"/>
      </dia:attribute>
      <dia:attribute name="elem_corner">
        <dia:point val="3.61662,-1.25406"/>
      </dia:attribute>
      <dia:attribute name="elem_width">
        <dia:real val="4.1800000014901162"/>
      </dia:attribute>
      <dia:attribute name="elem_height">
        <dia:real val="2.7000000014901162"/>
      </dia:attribute>
      <dia:attribute name="border_width">
        <dia:real val="0.10000000149011612"/>
      </dia:attribute>
      <dia:attribute name="inner_color">
        <dia:color val="#e6e6fa"/>
      </dia:attribute>
      <dia:attribute name="show_background">
        <dia:boolean val="true"/>
      </dia:attribute>
      <dia:attribute name="padding">
        <dia:real val="0.5"/>
      </dia:attribute>
      <dia:attribute name="text">
        <dia:composite type="text">
          <dia:attribute name="string">
            <dia:string>#Chinstrap
penguins#</dia:string>
          </dia:attribute>
          <dia:attribute name="font">
            <dia:font family="sans" style="0" name="Helvetica"/>
          </dia:attribute>
          <dia:attribute name="height">
            <dia:real val="0.80000000000000004"/>
          </dia:attribute>
          <dia:attribute name="pos">
            <dia:point val="5.70662,-0.10906"/>
          </dia:attribute>
          <dia:attribute name="color">
            <dia:color val="#000000"/>
          </dia:attribute>
          <dia:attribute name="alignment">
            <dia:enum val="1"/>
          </dia:attribute>
        </dia:composite>
      </dia:attribute>
    </dia:object>
    <dia:object type="Standard - ZigZagLine" version="1" id="O8">
      <dia:attribute name="obj_pos">
        <dia:point val="10.7279,4.53675"/>
      </dia:attribute>
      <dia:attribute name="obj_bb">
        <dia:rectangle val="6.42072,1.33414;11.0486,4.60746"/>
      </dia:attribute>
      <dia:attribute name="orth_points">
        <dia:point val="10.7279,4.53675"/>
        <dia:point val="10.7279,2.99135"/>
        <dia:point val="6.75162,2.99135"/>
        <dia:point val="6.75162,1.44594"/>
      </dia:attribute>
      <dia:attribute name="orth_orient">
        <dia:enum val="1"/>
        <dia:enum val="0"/>
        <dia:enum val="1"/>
      </dia:attribute>
      <dia:attribute name="autorouting">
        <dia:boolean val="true"/>
      </dia:attribute>
      <dia:attribute name="start_arrow">
        <dia:enum val="8"/>
      </dia:attribute>
      <dia:attribute name="start_arrow_length">
        <dia:real val="0.5"/>
      </dia:attribute>
      <dia:attribute name="start_arrow_width">
        <dia:real val="0.5"/>
      </dia:attribute>
      <dia:attribute name="end_arrow">
        <dia:enum val="1"/>
      </dia:attribute>
      <dia:attribute name="end_arrow_length">
        <dia:real val="0.5"/>
      </dia:attribute>
      <dia:attribute name="end_arrow_width">
        <dia:real val="0.5"/>
      </dia:attribute>
      <dia:connections>
        <dia:connection handle="0" to="O6" connection="1"/>
        <dia:connection handle="1" to="O7" connection="14"/>
      </dia:connections>
    </dia:object>
    <dia:object type="Flowchart - Box" version="0" id="O9">
      <dia:attribute name="obj_pos">
        <dia:point val="9.28081,-1.33258"/>
      </dia:attribute>
      <dia:attribute name="obj_bb">
        <dia:rectangle val="9.23081,-1.38258;13.3658,1.41742"/>
      </dia:attribute>
      <dia:attribute name="elem_corner">
        <dia:point val="9.28081,-1.33258"/>
      </dia:attribute>
      <dia:attribute name="elem_width">
        <dia:real val="4.0350000014901166"/>
      </dia:attribute>
      <dia:attribute name="elem_height">
        <dia:real val="2.7000000014901162"/>
      </dia:attribute>
      <dia:attribute name="border_width">
        <dia:real val="0.10000000149011612"/>
      </dia:attribute>
      <dia:attribute name="inner_color">
        <dia:color val="#e6e6fa"/>
      </dia:attribute>
      <dia:attribute name="show_background">
        <dia:boolean val="true"/>
      </dia:attribute>
      <dia:attribute name="padding">
        <dia:real val="0.5"/>
      </dia:attribute>
      <dia:attribute name="text">
        <dia:composite type="text">
          <dia:attribute name="string">
            <dia:string>#Adelie
penguins#</dia:string>
          </dia:attribute>
          <dia:attribute name="font">
            <dia:font family="sans" style="0" name="Helvetica"/>
          </dia:attribute>
          <dia:attribute name="height">
            <dia:real val="0.80000000000000004"/>
          </dia:attribute>
          <dia:attribute name="pos">
            <dia:point val="11.2983,-0.18758"/>
          </dia:attribute>
          <dia:attribute name="color">
            <dia:color val="#000000"/>
          </dia:attribute>
          <dia:attribute name="alignment">
            <dia:enum val="1"/>
          </dia:attribute>
        </dia:composite>
      </dia:attribute>
    </dia:object>
    <dia:object type="Standard - ZigZagLine" version="1" id="O10">
      <dia:attribute name="obj_pos">
        <dia:point val="6.55034,4.53683"/>
      </dia:attribute>
      <dia:attribute name="obj_bb">
        <dia:rectangle val="6.50034,1.25562;10.6211,4.58683"/>
      </dia:attribute>
      <dia:attribute name="orth_points">
        <dia:point val="6.55034,4.53683"/>
        <dia:point val="6.55034,3.47039"/>
        <dia:point val="10.2902,3.47039"/>
        <dia:point val="10.2902,1.36742"/>
      </dia:attribute>
      <dia:attribute name="orth_orient">
        <dia:enum val="1"/>
        <dia:enum val="0"/>
        <dia:enum val="1"/>
      </dia:attribute>
      <dia:attribute name="autorouting">
        <dia:boolean val="false"/>
      </dia:attribute>
      <dia:attribute name="end_arrow">
        <dia:enum val="1"/>
      </dia:attribute>
      <dia:attribute name="end_arrow_length">
        <dia:real val="0.5"/>
      </dia:attribute>
      <dia:attribute name="end_arrow_width">
        <dia:real val="0.5"/>
      </dia:attribute>
      <dia:connections>
        <dia:connection handle="0" to="O5" connection="3"/>
        <dia:connection handle="1" to="O9" connection="12"/>
      </dia:connections>
    </dia:object>
    <dia:object type="Flowchart - Box" version="0" id="O11">
      <dia:attribute name="obj_pos">
        <dia:point val="13.5274,4.55602"/>
      </dia:attribute>
      <dia:attribute name="obj_bb">
        <dia:rectangle val="13.4774,4.50602;15.9149,6.50602"/>
      </dia:attribute>
      <dia:attribute name="elem_corner">
        <dia:point val="13.5274,4.55602"/>
      </dia:attribute>
      <dia:attribute name="elem_width">
        <dia:real val="2.3375000014901159"/>
      </dia:attribute>
      <dia:attribute name="elem_height">
        <dia:real val="1.9000000014901162"/>
      </dia:attribute>
      <dia:attribute name="border_width">
        <dia:real val="0.10000000149011612"/>
      </dia:attribute>
      <dia:attribute name="inner_color">
        <dia:color val="#ffa500"/>
      </dia:attribute>
      <dia:attribute name="show_background">
        <dia:boolean val="true"/>
      </dia:attribute>
      <dia:attribute name="padding">
        <dia:real val="0.5"/>
      </dia:attribute>
      <dia:attribute name="text">
        <dia:composite type="text">
          <dia:attribute name="string">
            <dia:string>#Fish#</dia:string>
          </dia:attribute>
          <dia:attribute name="font">
            <dia:font family="sans" style="0" name="Helvetica"/>
          </dia:attribute>
          <dia:attribute name="height">
            <dia:real val="0.80000000000000004"/>
          </dia:attribute>
          <dia:attribute name="pos">
            <dia:point val="14.6962,5.70102"/>
          </dia:attribute>
          <dia:attribute name="color">
            <dia:color val="#000000"/>
          </dia:attribute>
          <dia:attribute name="alignment">
            <dia:enum val="1"/>
          </dia:attribute>
        </dia:composite>
      </dia:attribute>
    </dia:object>
    <dia:object type="Standard - ZigZagLine" version="1" id="O12">
      <dia:attribute name="obj_pos">
        <dia:point val="14.1117,4.55602"/>
      </dia:attribute>
      <dia:attribute name="obj_bb">
        <dia:rectangle val="7.46447,1.33414;14.4324,4.62673"/>
      </dia:attribute>
      <dia:attribute name="orth_points">
        <dia:point val="14.1117,4.55602"/>
        <dia:point val="14.1117,2.57874"/>
        <dia:point val="7.79537,2.57874"/>
        <dia:point val="7.79537,1.44594"/>
      </dia:attribute>
      <dia:attribute name="orth_orient">
        <dia:enum val="1"/>
        <dia:enum val="0"/>
        <dia:enum val="1"/>
      </dia:attribute>
      <dia:attribute name="autorouting">
        <dia:boolean val="false"/>
      </dia:attribute>
      <dia:attribute name="line_style">
        <dia:enum val="4"/>
      </dia:attribute>
      <dia:attribute name="start_arrow">
        <dia:enum val="8"/>
      </dia:attribute>
      <dia:attribute name="start_arrow_length">
        <dia:real val="0.5"/>
      </dia:attribute>
      <dia:attribute name="start_arrow_width">
        <dia:real val="0.5"/>
      </dia:attribute>
      <dia:attribute name="end_arrow">
        <dia:enum val="1"/>
      </dia:attribute>
      <dia:attribute name="end_arrow_length">
        <dia:real val="0.5"/>
      </dia:attribute>
      <dia:attribute name="end_arrow_width">
        <dia:real val="0.5"/>
      </dia:attribute>
      <dia:connections>
        <dia:connection handle="0" to="O11" connection="1"/>
        <dia:connection handle="1" to="O7" connection="15"/>
      </dia:connections>
    </dia:object>
    <dia:object type="Standard - ZigZagLine" version="1" id="O13">
      <dia:attribute name="obj_pos">
        <dia:point val="11.8866,4.53675"/>
      </dia:attribute>
      <dia:attribute name="obj_bb">
        <dia:rectangle val="11.5659,1.31412;16.5811,4.60746"/>
      </dia:attribute>
      <dia:attribute name="orth_points">
        <dia:point val="11.8866,4.53675"/>
        <dia:point val="11.8866,2.98134"/>
        <dia:point val="16.2502,2.98134"/>
        <dia:point val="16.2502,1.42592"/>
      </dia:attribute>
      <dia:attribute name="orth_orient">
        <dia:enum val="1"/>
        <dia:enum val="0"/>
        <dia:enum val="1"/>
      </dia:attribute>
      <dia:attribute name="autorouting">
        <dia:boolean val="true"/>
      </dia:attribute>
      <dia:attribute name="start_arrow">
        <dia:enum val="8"/>
      </dia:attribute>
      <dia:attribute name="start_arrow_length">
        <dia:real val="0.5"/>
      </dia:attribute>
      <dia:attribute name="start_arrow_width">
        <dia:real val="0.5"/>
      </dia:attribute>
      <dia:attribute name="end_arrow">
        <dia:enum val="1"/>
      </dia:attribute>
      <dia:attribute name="end_arrow_length">
        <dia:real val="0.5"/>
      </dia:attribute>
      <dia:attribute name="end_arrow_width">
        <dia:real val="0.5"/>
      </dia:attribute>
      <dia:connections>
        <dia:connection handle="0" to="O6" connection="3"/>
        <dia:connection handle="1" to="O19" connection="12"/>
      </dia:connections>
    </dia:object>
    <dia:object type="Standard - ZigZagLine" version="1" id="O14">
      <dia:attribute name="obj_pos">
        <dia:point val="15.2805,4.55602"/>
      </dia:attribute>
      <dia:attribute name="obj_bb">
        <dia:rectangle val="11.9755,1.25562;15.6012,4.62673"/>
      </dia:attribute>
      <dia:attribute name="orth_points">
        <dia:point val="15.2805,4.55602"/>
        <dia:point val="15.2805,2.19896"/>
        <dia:point val="12.3064,2.19896"/>
        <dia:point val="12.3064,1.36742"/>
      </dia:attribute>
      <dia:attribute name="orth_orient">
        <dia:enum val="1"/>
        <dia:enum val="0"/>
        <dia:enum val="1"/>
      </dia:attribute>
      <dia:attribute name="autorouting">
        <dia:boolean val="false"/>
      </dia:attribute>
      <dia:attribute name="line_style">
        <dia:enum val="4"/>
      </dia:attribute>
      <dia:attribute name="start_arrow">
        <dia:enum val="8"/>
      </dia:attribute>
      <dia:attribute name="start_arrow_length">
        <dia:real val="0.5"/>
      </dia:attribute>
      <dia:attribute name="start_arrow_width">
        <dia:real val="0.5"/>
      </dia:attribute>
      <dia:attribute name="end_arrow">
        <dia:enum val="1"/>
      </dia:attribute>
      <dia:attribute name="end_arrow_length">
        <dia:real val="0.5"/>
      </dia:attribute>
      <dia:attribute name="end_arrow_width">
        <dia:real val="0.5"/>
      </dia:attribute>
      <dia:connections>
        <dia:connection handle="0" to="O11" connection="3"/>
        <dia:connection handle="1" to="O9" connection="14"/>
      </dia:connections>
    </dia:object>
    <dia:object type="Standard - ZigZagLine" version="1" id="O15">
      <dia:attribute name="obj_pos">
        <dia:point val="16.2501,-1.27408"/>
      </dia:attribute>
      <dia:attribute name="obj_bb">
        <dia:rectangle val="5.38591,-2.70954;16.3001,-1.18335"/>
      </dia:attribute>
      <dia:attribute name="orth_points">
        <dia:point val="16.2501,-1.27408"/>
        <dia:point val="16.2501,-2.65954"/>
        <dia:point val="5.70662,-2.65954"/>
        <dia:point val="5.70662,-1.25406"/>
      </dia:attribute>
      <dia:attribute name="orth_orient">
        <dia:enum val="1"/>
        <dia:enum val="0"/>
        <dia:enum val="1"/>
      </dia:attribute>
      <dia:attribute name="autorouting">
        <dia:boolean val="false"/>
      </dia:attribute>
      <dia:attribute name="line_style">
        <dia:enum val="4"/>
      </dia:attribute>
      <dia:attribute name="end_arrow">
        <dia:enum val="8"/>
      </dia:attribute>
      <dia:attribute name="end_arrow_length">
        <dia:real val="0.5"/>
      </dia:attribute>
      <dia:attribute name="end_arrow_width">
        <dia:real val="0.5"/>
      </dia:attribute>
      <dia:connections>
        <dia:connection handle="0" to="O19" connection="1"/>
        <dia:connection handle="1" to="O7" connection="2"/>
      </dia:connections>
    </dia:object>
    <dia:object type="Standard - ZigZagLine" version="1" id="O16">
      <dia:attribute name="obj_pos">
        <dia:point val="17.4839,-1.27408"/>
      </dia:attribute>
      <dia:attribute name="obj_bb">
        <dia:rectangle val="10.9776,-2.31579;17.5339,-1.22408"/>
      </dia:attribute>
      <dia:attribute name="orth_points">
        <dia:point val="17.4839,-1.27408"/>
        <dia:point val="17.4839,-2.26579"/>
        <dia:point val="11.2983,-2.26579"/>
        <dia:point val="11.2983,-1.33258"/>
      </dia:attribute>
      <dia:attribute name="orth_orient">
        <dia:enum val="1"/>
        <dia:enum val="0"/>
        <dia:enum val="1"/>
      </dia:attribute>
      <dia:attribute name="autorouting">
        <dia:boolean val="false"/>
      </dia:attribute>
      <dia:attribute name="line_style">
        <dia:enum val="4"/>
      </dia:attribute>
      <dia:attribute name="end_arrow">
        <dia:enum val="8"/>
      </dia:attribute>
      <dia:attribute name="end_arrow_length">
        <dia:real val="0.5"/>
      </dia:attribute>
      <dia:attribute name="end_arrow_width">
        <dia:real val="0.5"/>
      </dia:attribute>
      <dia:connections>
        <dia:connection handle="0" to="O19" connection="2"/>
        <dia:connection handle="1" to="O9" connection="2"/>
      </dia:connections>
    </dia:object>
    <dia:object type="Flowchart - Box" version="0" id="O17">
      <dia:attribute name="obj_pos">
        <dia:point val="16.6891,3.7866"/>
      </dia:attribute>
      <dia:attribute name="obj_bb">
        <dia:rectangle val="16.6391,3.7366;20.0216,6.5366"/>
      </dia:attribute>
      <dia:attribute name="elem_corner">
        <dia:point val="16.6891,3.7866"/>
      </dia:attribute>
      <dia:attribute name="elem_width">
        <dia:real val="3.2825000014901162"/>
      </dia:attribute>
      <dia:attribute name="elem_height">
        <dia:real val="2.7000000014901162"/>
      </dia:attribute>
      <dia:attribute name="border_width">
        <dia:real val="0.10000000149011612"/>
      </dia:attribute>
      <dia:attribute name="inner_color">
        <dia:color val="#d8e5e5"/>
      </dia:attribute>
      <dia:attribute name="show_background">
        <dia:boolean val="true"/>
      </dia:attribute>
      <dia:attribute name="padding">
        <dia:real val="0.5"/>
      </dia:attribute>
      <dia:attribute name="text">
        <dia:composite type="text">
          <dia:attribute name="string">
            <dia:string>#Krill
fishery#</dia:string>
          </dia:attribute>
          <dia:attribute name="font">
            <dia:font family="sans" style="0" name="Helvetica"/>
          </dia:attribute>
          <dia:attribute name="height">
            <dia:real val="0.80000000000000004"/>
          </dia:attribute>
          <dia:attribute name="pos">
            <dia:point val="18.3304,4.9316"/>
          </dia:attribute>
          <dia:attribute name="color">
            <dia:color val="#000000"/>
          </dia:attribute>
          <dia:attribute name="alignment">
            <dia:enum val="1"/>
          </dia:attribute>
        </dia:composite>
      </dia:attribute>
    </dia:object>
    <dia:object type="Standard - ZigZagLine" version="1" id="O18">
      <dia:attribute name="obj_pos">
        <dia:point val="11.3072,6.43675"/>
      </dia:attribute>
      <dia:attribute name="obj_bb">
        <dia:rectangle val="10.9865,6.36604;18.3803,7.81939"/>
      </dia:attribute>
      <dia:attribute name="orth_points">
        <dia:point val="11.3072,6.43675"/>
        <dia:point val="11.3072,7.76939"/>
        <dia:point val="18.3303,7.76939"/>
        <dia:point val="18.3303,6.4866"/>
      </dia:attribute>
      <dia:attribute name="orth_orient">
        <dia:enum val="1"/>
        <dia:enum val="0"/>
        <dia:enum val="1"/>
      </dia:attribute>
      <dia:attribute name="autorouting">
        <dia:boolean val="false"/>
      </dia:attribute>
      <dia:attribute name="start_arrow">
        <dia:enum val="8"/>
      </dia:attribute>
      <dia:attribute name="start_arrow_length">
        <dia:real val="0.5"/>
      </dia:attribute>
      <dia:attribute name="start_arrow_width">
        <dia:real val="0.5"/>
      </dia:attribute>
      <dia:connections>
        <dia:connection handle="0" to="O6" connection="13"/>
        <dia:connection handle="1" to="O17" connection="13"/>
      </dia:connections>
    </dia:object>
    <dia:object type="Flowchart - Box" version="0" id="O19">
      <dia:attribute name="obj_pos">
        <dia:point val="15.0164,-1.27408"/>
      </dia:attribute>
      <dia:attribute name="obj_bb">
        <dia:rectangle val="14.9664,-1.32408;20.0014,1.47592"/>
      </dia:attribute>
      <dia:attribute name="elem_corner">
        <dia:point val="15.0164,-1.27408"/>
      </dia:attribute>
      <dia:attribute name="elem_width">
        <dia:real val="4.9350000014901161"/>
      </dia:attribute>
      <dia:attribute name="elem_height">
        <dia:real val="2.7000000014901162"/>
      </dia:attribute>
      <dia:attribute name="border_width">
        <dia:real val="0.10000000149011612"/>
      </dia:attribute>
      <dia:attribute name="inner_color">
        <dia:color val="#e6e6fa"/>
      </dia:attribute>
      <dia:attribute name="show_background">
        <dia:boolean val="true"/>
      </dia:attribute>
      <dia:attribute name="padding">
        <dia:real val="0.5"/>
      </dia:attribute>
      <dia:attribute name="text">
        <dia:composite type="text">
          <dia:attribute name="string">
            <dia:string>#Trophic
competitors#</dia:string>
          </dia:attribute>
          <dia:attribute name="font">
            <dia:font family="sans" style="0" name="Helvetica"/>
          </dia:attribute>
          <dia:attribute name="height">
            <dia:real val="0.80000000000000004"/>
          </dia:attribute>
          <dia:attribute name="pos">
            <dia:point val="17.4839,-0.12908"/>
          </dia:attribute>
          <dia:attribute name="color">
            <dia:color val="#000000"/>
          </dia:attribute>
          <dia:attribute name="alignment">
            <dia:enum val="1"/>
          </dia:attribute>
        </dia:composite>
      </dia:attribute>
    </dia:object>
  </dia:layer>
</dia:diagram>
