# Supplementary material for: Testing Paradigms of Ecosystem Change under Climate Warming in Antarctica
Source: PLoS One. 2013 Feb 6;8(2):e55093. doi: 10.1371/journal.pone.0055093 (PMC3566216; doi:10.1371/journal.pone.0055093)
Supplement: Supplementary code S1 — R code and Dia models used in analyses. (ZIP) [file pone.0055093.s004.zip › README.txt]

R code for analyses presented in the main text is provided in the following files: preylimitation.r, wapextended.r and wapspatial.r. Dependencies are community.r and dia.r. These analyses require signed directed graphs created in Dia (available from http://live.gnome.org/Dia) as inputs. The three models provided are preylimitation.dia, wapextended.dia and wapspatial.dia.
